# Supplementary material for: Characterization of Olive Fruit Damage Induced by Invasive Halyomorpha halys
Source: Insects. 2023 Oct 31;14(11):848. doi: 10.3390/insects14110848 (PMC10671571; doi:10.3390/insects14110848)
Supplement: Supplementary file 1 [file insects-14-00848-s001.zip]

Archive with 1 entries (1 files):
- insects-2670092-supplementary.pdf
